# Supplementary material for: Whole-Blood Transcriptome Analysis of Feedlot Cattle With and Without Bovine Respiratory Disease
Source: Front Genet. 2021 Mar 8;12:627623. doi: 10.3389/fgene.2021.627623 (PMC7982659; doi:10.3389/fgene.2021.627623)
Supplement: Supplementary file 1 [file Data_Sheet_1.zip]

Archive with 4 entries (4 files):
- Table 4.docx
- Table 1.XLSX
- Table 2.XLSX
- Table 3.docx
