# Supplementary material for: Whole-Blood Transcriptome Analysis of Feedlot Cattle With and Without Bovine Respiratory Disease
Source: Front Genet. 2021 Mar 8;12:627623. doi: 10.3389/fgene.2021.627623 (PMC7982659; doi:10.3389/fgene.2021.627623)
Supplement: Supplementary file 1 [file Data_Sheet_1.zip › Table 1.XLSX]

## Sheet: Sheet1
SeqSampleID	Feedlot	NumberTag	Status	Cluster	HomePen	ArrDt	EnrollDt	ArrWt	EnrollWt	ADG	DOF	EnrollTemp
S1	BK_SEARS	9497	BRD	B	B10	2015-10-30	2015-12-04	510	614	2.97143	35	41
S2	BK_SEARS	5969	BRD	B	B10	2015-10-31	2015-11-24	370	394	1	24	40.8889
S3	BK_SEARS	5327	BRD	A	B1	2015-10-17	2015-11-24	610	624	0.368421	38	40.4444
S4	BK_SEARS	5979	BRD	C	B10	2015-10-31	2015-11-30	498	508	0.333333	30	40.5556
S5	BK_SEARS	9504	BRD	B	B10	2015-10-30	2015-11-30	478	493	0.483871	31	41.3333
S6	BK_SEARS	5994	BRD	C	B10	2015-10-31	2015-11-24	630	623	-0.291667	24	41.0556
S7	BK_SEARS	9499	BRD	C	B10	2015-10-30	2015-11-25	605	626	0.807692	26	40.9444
S8	BK_SEARS	9627	BRD	B	B10	2015-10-31	2015-11-18	444	476	1.77778	18	40
S9	BK_SEARS	9836	BRD	B	B11	2015-11-05	2015-11-18	572	523	-3.76923	13	40.1111
S10	BK_SEARS	5321	BRD	A	B1	2015-10-17	2015-11-18	394	390	-0.125	32	40.2222
S11	BK_SEARS	5972	BRD	C	B10	2015-10-31	2015-11-30	396	380	-0.533333	30	40.1667
S12	BK_SEARS	9556	BRD	B	B10	2015-10-30	2015-11-30	492	520	0.903226	31	41.3889
S13	BK_SEARS	9986	BRD	C	B11	2015-11-14	2015-11-27	412	420	0.615385	13	41
S14	BK_SEARS	9830	BRD	B	B11	2015-11-05	2015-11-24	566	555	-0.578947	19	40.6667
S15	BK_SEARS	9877	BRD	B	B11	2015-11-13	2015-12-02	518	524	0.315789	19	40.2778
S16	BK_SEARS	9332	BRD	C	B5	2015-10-24	2015-11-27	406	463	1.67647	34	40.4444
S17	BK_SEARS	5913	BRD	C	B8	2015-10-24	2015-11-11	422	419	-0.166667	18	40.3889
S18	BK_SEARS	5696	BRD	C	B9	2015-10-22	2015-11-22	418	468	1.6129	31	40.1111
S19	BK_SEARS	5242	BRD	A	B9	2015-10-14	2015-11-23	556	534	-0.55	40	40.6667
S20	BK_SEARS	5725	BRD	A	B9	2015-10-22	2015-11-22	584	611	0.870968	31	40.8889
S21	BK_SEARS	5080	BRD	A	B9	2015-10-14	2015-11-12	384	405	0.724138	29	40.2778
S22	BK_SEARS	9900	BRD	C	B11	2015-11-14	2015-11-30	452	431	-1.3125	16	40.7778
S23	BK_SEARS	9777	BRD	C	B11	2015-11-05	2015-11-22	458	512	3.17647	17	40.6667
S24	BK_SEARS	9887	BRD	C	B11	2015-11-13	2015-11-27	386	378	-0.571429	14	40.3333
S27	BK_SEARS	5700	BRD	C	B9	2015-10-22	2015-11-12	378	400	1.04762	21	40.2778
S25	BK_SEARS	9436	NB	N/A	B10	2015-10-26	2015-12-10	374	513	3.08889	45	39.2222
S26	BK_SEARS	9518	NB	N/A	B10	2015-10-30	2015-12-07	498	637	3.65789	38	39.6667
S28	BK_SEARS	9535	NB	N/A	B10	2015-10-30	2015-12-07	506	626	3.15789	38	39.5
S29	BK_SEARS	9819	NB	N/A	B11	2015-11-05	2015-12-11	590	680	2.5	36	38.7778
S30	BK_SEARS	9909	NB	N/A	B11	2015-11-14	2015-12-07	500	537	1.6087	23	39.6667
S31	BK_SEARS	9313	NB	N/A	B5	2015-10-24	2015-12-11	406	531	2.60417	48	38.9444
S32	BK_SEARS	5764	NB	N/A	B8	2015-10-22	2015-12-07	482	600	2.56522	46	39.7778
S33	BK_SEARS	5921	NB	N/A	B8	2015-10-24	2015-12-11	552	712	3.33333	48	39.5
S34	BK_SEARS	5291	NB	N/A	B1	2015-10-15	2015-12-11	582	817	4.12281	57	39.5556
S35	BK_SEARS	9362	NB	N/A	B10	2015-10-26	2015-12-07	390	507	2.78571	42	38.6111
S36	BK_SEARS	9357	NB	N/A	B10	2015-10-26	2015-12-10	328	488	3.55556	45	39.6111
S37	BK_SEARS	5644	NB	N/A	B9	2015-10-22	2015-12-10	418	581	3.32653	49	39.2778
S38	BK_SEARS	5564	NB	N/A	B9	2015-10-20	2015-12-10	474	635	3.15686	51	39.1111
S39	BK_SEARS	5783	NB	N/A	B8	2015-10-22	2015-12-10	422	583	3.28571	49	38.6667
S40	BK_SEARS	5638	NB	N/A	B9	2015-10-22	2015-12-11	470	650	3.6	50	39.5
S45	BK_SEARS	5452	NB	N/A	B9	2015-10-19	2015-12-07	472	654	3.71429	49	39.8889
S46	BK_SEARS	5528	NB	N/A	B9	2015-10-20	2015-12-07	504	614	2.29167	48	39.3889
S47	BK_SEARS	5697	NB	N/A	B9	2015-10-22	2015-12-10	498	666	3.42857	49	39.3889

## Sheet: Sheet2
AnimalID	Number Tag	Sample ID	Cluster	HomePen	Status	BW (kg)	Rectal Temp (°C)	Haptoglobin level (g/L)	Respiratory Rate per min	DOF	ADG	Enroll Date	Arrival Date	Arrival Weight (kg)
49597	9497	S1	B	B10	BRD	614	41	2.3	80	35	2.97143	2015-12-04	2015-10-30	510
49712	5969	S2	B	B10	BRD	394	40.8889	>2.50	44	24	1	2015-11-24	2015-10-31	370
48409	5327	S3	A	B1	BRD	624	40.4444	>2.50	48	38	0.368421	2015-11-24	2015-10-17	610
49722	5979	S4	C	B10	BRD	508	40.5556	>2.50	60	30	0.333333	2015-11-30	2015-10-31	498
49604	9504	S5	B	B10	BRD	493	41.3333	>2.50	88	31	0.483871	2015-11-30	2015-10-30	478
49737	5994	S6	C	B10	BRD	623	41.0556	>2.50	52	24	-0.291667	2015-11-24	2015-10-31	630
49599	9499	S7	C	B10	BRD	626	40.9444	>2.50	78	26	0.807692	2015-11-25	2015-10-30	605
49786	9627	S8	B	B10	BRD	476	40	>2.50	48	18	1.77778	2015-11-18	2015-10-31	444
50264	9836	S9	B	B11	BRD	523	40.1111	0.256	48	13	-3.76923	2015-11-18	2015-11-05	572
48403	5321	S10	A	B1	BRD	390	40.2222	>2.50	76	32	-0.125	2015-11-18	2015-10-17	394
49715	5972	S11	C	B10	BRD	380	40.1667	1.362	72	30	-0.533333	2015-11-30	2015-10-31	396
49656	9556	S12	B	B10	BRD	520	41.3889	1.884	92	31	0.903226	2015-11-30	2015-10-30	492
50555	9986	S13	C	B11	BRD	420	41	>2.30	80	13	0.615385	2015-11-27	2015-11-14	412
50258	9830	S14	B	B11	BRD	555	40.6667	>2.50	36	19	-0.578947	2015-11-24	2015-11-05	566
50331	9877	S15	B	B11	BRD	524	40.2778	0.73	60	19	0.315789	2015-12-02	2015-11-13	518
49401	9332	S16	C	B5	BRD	463	40.4444	>2.30	96	34	1.67647	2015-11-27	2015-10-24	406
49286	5913	S17	C	B8	BRD	419	40.3889	>2.50	60	18	-0.166667	2015-11-11	2015-10-24	422
49069	5696	S18	C	B9	BRD	468	40.1111	2.011	60	31	1.6129	2015-11-22	2015-10-22	418
48279	5242	S19	A	B9	BRD	534	40.6667	>2.50	84	40	-0.55	2015-11-23	2015-10-14	556
49098	5725	S20	A	B9	BRD	611	40.8889	>2.50	92	31	0.870968	2015-11-22	2015-10-22	584
48117	5080	S21	A	B9	BRD	405	40.2778	>2.50	56	29	0.724138	2015-11-12	2015-10-14	384
50470	9900	S22	C	B11	BRD	431	40.7778	2.272	68	16	-1.3125	2015-11-30	2015-11-14	452
50205	9777	S23	C	B11	BRD	512	40.6667	1.86	60	17	3.17647	2015-11-22	2015-11-05	458
50410	9887	S24	C	B11	BRD	378	40.3333	>2.30	88	14	-0.571429	2015-11-27	2015-11-13	386
49073	5700	S27	C	B9	BRD	400	40.2778	>2.50	60	21	1.04762	2015-11-12	2015-10-22	378
49505	9436	S25	N/A	B10	CTRL	513	39.2222	0.118	40	45	3.08889	2015-12-10	2015-10-26	374
49618	9518	S26	N/A	B10	CTRL	637	39.6667	0.128	40	38	3.65789	2015-12-07	2015-10-30	498
49635	9535	S28	N/A	B10	CTRL	626	39.5	0.198	42	38	3.15789	2015-12-07	2015-10-30	506
50247	9819	S29	N/A	B11	CTRL	680	38.7778	0.083	60	36	2.5	2015-12-11	2015-11-05	590
50477	9909	S30	N/A	B11	CTRL	537	39.6667	0.104	50	23	1.6087	2015-12-07	2015-11-14	500
49382	9313	S31	N/A	B5	CTRL	531	38.9444	0.157	42	48	2.60417	2015-12-11	2015-10-24	406
49137	5764	S32	N/A	B8	CTRL	600	39.7778	0.087	66	46	2.56522	2015-12-07	2015-10-22	482
49294	5921	S33	N/A	B8	CTRL	712	39.5	0.161	60	48	3.33333	2015-12-11	2015-10-24	552
48373	5291	S34	N/A	B1	CTRL	817	39.5556	0.219	60	57	4.12281	2015-12-11	2015-10-15	582
49431	9362	S35	N/A	B10	CTRL	507	38.6111	0.091	40	42	2.78571	2015-12-07	2015-10-26	390
49426	9357	S36	N/A	B10	CTRL	488	39.6111	0.093	60	45	3.55556	2015-12-10	2015-10-26	328
49017	5644	S37	N/A	B9	CTRL	581	39.2778	0.103	40	49	3.32653	2015-12-10	2015-10-22	418
48914	5564	S38	N/A	B9	CTRL	635	39.1111	0.127	60	51	3.15686	2015-12-10	2015-10-20	474
49156	5783	S39	N/A	B8	CTRL	583	38.6667	0.036	48	49	3.28571	2015-12-10	2015-10-22	422
49011	5638	S40	N/A	B9	CTRL	650	39.5	0.177	56	50	3.6	2015-12-11	2015-10-22	470
48770	5452	S45	N/A	B9	CTRL	654	39.8889	0.053	72	49	3.71429	2015-12-07	2015-10-19	472
48855	5528	S46	N/A	B9	CTRL	614	39.3889	0.057	60	48	2.29167	2015-12-07	2015-10-20	504
49070	5697	S47	N/A	B9	CTRL	666	39.3889	0.1	52	49	3.42857	2015-12-10	2015-10-22	498
