# Supplementary material for: Whole-Blood Transcriptome Analysis of Feedlot Cattle With and Without Bovine Respiratory Disease
Source: Front Genet. 2021 Mar 8;12:627623. doi: 10.3389/fgene.2021.627623 (PMC7982659; doi:10.3389/fgene.2021.627623)
Supplement: Supplementary file 1 [file Data_Sheet_1.zip › Table 2.XLSX]

## Sheet: Sheet1
S_ID	Status	ID	Raw	input reads	uniquely mapped	%	Status	Assigned
S_1	BRD	9497	32032986	30518257	23867408	78.21	5969	19889475		brd avg	nb avg	sum
S_10	BRD	5321	30150055	28602982	24995407	87.39	5321	23565769	input	2.98249e+07	3.14688e+07
S_11	BRD	5972	26957044	25626085	20281999	79.15	5972	19201688	total	745622519	566438622	1312061141
S_12	BRD	9556	29325093	27934467	21821459	78.12	9556	20646373	raw	780756072	585843646	1366599718
S_13	BRD	9986	30092136	29197755	23740186	81.31	9830	23694065	uniquely mapped	2.45443e+07	2.57846e+07
S_14	BRD	9830	32025844	30710614	25231807	82.16	9877	25067048	assigned	2.3191e+07	2.42829e+07
S_15	BRD	9877	31349813	30394419	26760092	88.04	9986	22507427	%mapped	82.42	82.0467
S_16	BRD	9332	39800391	37863150	29849842	78.84	9332	28242053	All_AVG
S_17	BRD	5913	31204154	29729362	24749737	83.25	5913	23293946	input reads	3.0513e+07
S_18	BRD	5596	32160311	30720596	24910488	81.09	5596	23316029	% Mapped	82.2637
S_19	BRD	5242	32257666	29842087	24490852	82.07	5242	23080087	uniquely mapped	2.50635e+07
S_2	BRD	5969	28026796	26382580	21283110	80.67	5327	25851008
S_20	BRD	5725	35985163	33903298	26988411	79.6	5725	24334112
S_21	BRD	5080	34429387	32844353	26922156	81.97	5080	24658788
S_22	BRD	9900	25206713	24639139	20100288	81.58	9900	19374168
S_23	BRD	9777	28126936	27491051	22400297	81.48	9777	21002016
S_24	BRD	9887	29000864	28049729	22408466	79.89	9887	21720257
S_27	BRD	5700	26512935	25706736	22095712	85.95	9436	27545286
S_3	BRD	5327	34993961	33274743	28074612	84.37	9497	22241264
S_4	BRD	5979	29021892	27279315	22667221	83.09	5979	21732134
S_5	BRD	9504	24022965	23615937	21747696	92.09	9504	20277216
S_6	BRD	5994	35640178	33157327	25953525	78.27	5994	21924077
S_7	BRD	9499	37350495	36104932	29602639	81.99	9499	28159539
S_8	BRD	9627	34834552	33319210	28008939	84.06	9627	26174364
S_9	BRD	9836	30247742	28714395	24654784	85.86	9836	22276827
S_25	NB	9436	37010879	35796343	28502259	79.62	9518	23890695
S_26	NB	9518	33935228	32757936	24656540	75.27	5700	21248780
S_28	NB	9535	30905847	29921303	24706574	82.57	9535	24090498
S_29	NB	9819	31055792	29991894	25300898	84.36	9819	24348766
S_30	NB	9909	31912039	30719543	24960892	81.25	9909	24040037
S_31	NB	9313	32795098	31289466	25019510	79.96	9313	23892009
S_32	NB	5764	32513133	31172525	24907418	79.9	5764	23731026
S_33	NB	5921	31482799	30247174	23659581	78.22	5921	22275380
S_34	NB	5291	24738998	24109435	20343252	84.38	5291	19333101
S_35	NB	9362	31027589	30114648	25241086	83.82	9362	23967281
S_36	NB	9357	29874021	29124574	23771528	81.62	9357	23089422
S_37	NB	5644	42280001	40925680	33394481	81.6	5564	26009944
S_38	NB	5564	34801131	33594473	27193961	80.95	5783	24433451
S_39	NB	5783	30931804	29955230	26088716	87.09	5644	32470930
S_40	NB	5638	37614355	36369765	29265992	80.47	5638	27969451
S_41	NB	5452	32074976	31243390	26960917	86.29	5452	25625136
S_42	NB	5528	27823469	26986691	22515329	83.43	5528	20880560
S_43	NB	5697	33066487	32118552	27634716	86.04	5697	25795900
